# Supplementary material for: Design and validation of a next generation sequencing assay for hereditary BRCA1 and BRCA2 mutation testing
Source: PeerJ. 2016 Jun 28;4:e2162. doi: 10.7717/peerj.2162 (PMC4928470; doi:10.7717/peerj.2162)
Supplement: Table S2 [file peerj-04-2162-s002.xlsx]

## Sheet: Sheet2
Supplemental Table 2. BRCA1/2 regions of interest (ROIs) in the Counsyl Inherited Cancer Screen
Chromosome	Start (GRCh37/hg19)	End (GRCh37/hg19)	Target Name	Gene	Transcript	Region	Strand
chr13	32890573	32890691	BRCA_ROI1	BRCA2	NM_000059.3	Exon 2	+
chr13	32893181	32893492	BRCA_ROI2	BRCA2	NM_000059.3	Exon 3	+
chr13	32899192	32899346	BRCA_ROI3	BRCA2	NM_000059.3	Exon 4	+
chr13	32900215	32900315	BRCA_ROI4	BRCA2	NM_000059.3	Exon 5	+
chr13	32900351	32900446	BRCA_ROI5	BRCA2	NM_000059.3	Exon 6	+
chr13	32900608	32900779	BRCA_ROI6	BRCA2	NM_000059.3	Exon 7	+
chr13	32903552	32903649	BRCA_ROI7	BRCA2	NM_000059.3	Exon 8	+
chr13	32905035	32905187	BRCA_ROI8	BRCA2	NM_000059.3	Exon 9	+
chr13	32906388	32907544	BRCA_ROI9	BRCA2	NM_000059.3	Exon 10	+
chr13	32910381	32915354	BRCA_ROI10	BRCA2	NM_000059.3	Exon 11	+
chr13	32918674	32918817	BRCA_ROI11	BRCA2	NM_000059.3	Exon 12	+
chr13	32920941	32921060	BRCA_ROI12	BRCA2	NM_000059.3	Exon 13	+
chr13	32928910	32928961	BRCA_ROI13	BRCA2	NM_000059.3	Intronic	+
chr13	32928970	32929445	BRCA_ROI14	BRCA2	NM_000059.3	Exon 14	+
chr13	32930537	32930773	BRCA_ROI15	BRCA2	NM_000059.3	Exon 15	+
chr13	32931852	32932091	BRCA_ROI16	BRCA2	NM_000059.3	Exon 16	+
chr13	32936625	32936859	BRCA_ROI17	BRCA2	NM_000059.3	Exon 17	+
chr13	32937283	32937696	BRCA_ROI18	BRCA2	NM_000059.3	Exon 18	+
chr13	32944512	32944722	BRCA_ROI19	BRCA2	NM_000059.3	Exon 19	+
chr13	32945066	32945264	BRCA_ROI20	BRCA2	NM_000059.3	Exon 20	+
chr13	32950779	32950958	BRCA_ROI21	BRCA2	NM_000059.3	Exon 21	+
chr13	32953427	32953682	BRCA_ROI22	BRCA2	NM_000059.3	Exon 22	+
chr13	32953864	32954077	BRCA_ROI23	BRCA2	NM_000059.3	Exon 23	+
chr13	32954116	32954308	BRCA_ROI24	BRCA2	NM_000059.3	Exon 24	+
chr13	32968799	32969098	BRCA_ROI25	BRCA2	NM_000059.3	Exon 25	+
chr13	32970981	32971201	BRCA_ROI26	BRCA2	NM_000059.3	Exon 26	+
chr13	32972278	32972927	BRCA_ROI27	BRCA2	NM_000059.3	Exon 27 coding only	+
chr17	41196398	41196449	BRCA_ROI28	BRCA1	NM_007294.3	3'UTR	-
chr17	41196869	41196920	BRCA_ROI29	BRCA1	NM_007294.3	3'UTR	-
chr17	41196951	41197002	BRCA_ROI30	BRCA1	NM_007294.3	3'UTR	-
chr17	41197141	41197192	BRCA_ROI31	BRCA1	NM_007294.3	3'UTR	-
chr17	41197611	41197662	BRCA_ROI32	BRCA1	NM_007294.3	3'UTR	-
chr17	41197674	41197842	BRCA_ROI33	BRCA1	NM_007294.3	Exon 24 coding only	-
chr17	41199633	41199747	BRCA_ROI34	BRCA1	NM_007294.3	Exon 23	-
chr17	41201079	41201242	BRCA_ROI35	BRCA1	NM_007294.3	Exon 22	-
chr17	41203053	41203165	BRCA_ROI36	BRCA1	NM_007294.3	Exon 21	-
chr17	41209042	41209179	BRCA_ROI37	BRCA1	NM_007294.3	Exon 20	-
chr17	41215322	41215417	BRCA_ROI38	BRCA1	NM_007294.3	Exon 19	-
chr17	41215860	41215995	BRCA_ROI39	BRCA1	NM_007294.3	Exon 18	-
chr17	41219598	41219742	BRCA_ROI40	BRCA1	NM_007294.3	Exon 17	-
chr17	41222913	41223275	BRCA_ROI41	BRCA1	NM_007294.3	Exon 16	-
chr17	41226321	41226565	BRCA_ROI42	BRCA1	NM_007294.3	Exon 15	-
chr17	41228478	41228651	BRCA_ROI43	BRCA1	NM_007294.3	Exon 14	-
chr17	41231330	41231436	BRCA_ROI44	BRCA1	NM_007294.3	Intronic (Alternative exon)	-
chr17	41234389	41234618	BRCA_ROI45	BRCA1	NM_007294.3	Exon 13	-
chr17	41242934	41243076	BRCA_ROI46	BRCA1	NM_007294.3	Exon 12	-
chr17	41243425	41246904	BRCA_ROI47	BRCA1	NM_007294.3	Exon 11	-
chr17	41247839	41247966	BRCA_ROI48	BRCA1	NM_007294.3	Exon 10	-
chr17	41249240	41249331	BRCA_ROI49	BRCA1	NM_007294.3	Exon 9	-
chr17	41251759	41251917	BRCA_ROI50	BRCA1	NM_007294.3	Exon 8	-
chr17	41256112	41256306	BRCA_ROI51	BRCA1	NM_007294.3	Exon 7	-
chr17	41256864	41257010	BRCA_ROI52	BRCA1	NM_007294.3	Exon 6	-
chr17	41258444	41258581	BRCA_ROI53	BRCA1	NM_007294.3	Exon 5	-
chr17	41267711	41267830	BRCA_ROI54	BRCA1	NM_007294.3	Exon 3	-
chr17	41275999	41276138	BRCA_ROI55	BRCA1	NM_007294.3	Exon 2	-
chr17	41277178	41277360	BRCA_ROI56	BRCA1	NM_007294.3	Intronic + 5' UTR (part of Exon 1)	-
